# Supplementary material for: Assessment of Population Genetic Diversity of Medicinal Meconopsis integrifolia (Maxim.) Franch. Using Newly Developed SSR Markers
Source: Plants (Basel). 2024 Sep 12;13(18):2561. doi: 10.3390/plants13182561 (PMC11435270; doi:10.3390/plants13182561)
Supplement: Supplementary file 1 [file plants-13-02561-s001.zip]

Archive with 5 entries (5 files):
- Figure S1.pdf
- Figure S2.pdf
- Table S1 Location distributions of the 16 populations of M. integrifolia.xlsx
- Table S2 Summary of the different repeat units of identified SSRs in Meconopsis integrifolia.xlsx
- Table S3 96 pairs of non-repetitive SSR primers selected for preliminary screening.xlsx
