# Supplementary material for: Assessment of Population Genetic Diversity of Medicinal Meconopsis integrifolia (Maxim.) Franch. Using Newly Developed SSR Markers
Source: Plants (Basel). 2024 Sep 12;13(18):2561. doi: 10.3390/plants13182561 (PMC11435270; doi:10.3390/plants13182561)
Supplement: Supplementary file 1 [file plants-13-02561-s001.zip › Table S1 Location distributions of the 16 populations of M. integrifolia.xlsx]

## Sheet: Table 1
Table S1 Location distributions of the 16 populations of M. integrifolia
Sampling code	Sampling location	Altitude (m)	Longitude (E)	Latitude (N)	Number of collected samples
DDS	Zogang Dongda Mountain (Tibet)	5090	98°0′0″	29°42′43″	12
CD	Qamdo(Tibet)	4300	97°25′41″	31°9′11″	10
JZWS	Litang Jianziwan Mountain(Sichuan Province)	4340	100°51′43″	30°0′25″	13
SJLS	Shergyla Mountain(Tibet)	4500	94°39′14″	29°36′47″	13
YS	Yushu(Qinghai Province)	4500	97°0′29″	32°59′42″	10
CS	Cangshan Mountain (Yunnan Province)	3700	100°10′8″	25°38′49″	11
BMXS	Baima Snow mountain(Yunnan Province)	3850	98°59′28″	28°24′40″	10
BYQ	Bayan Har Mountain(Qinghai Province)	4450	97°59′42″	34°23′53″	11
YLXS	Yulong Snow mountain(Yunnan Province)	3850	100°11′42″	27°3′14″	11
HY	Hongyuan(Sichuan Province)	4080	102°22′1″	32°38′0″	9
BLS	Xiaojin Balang Mountain(Sichuan Province)	4480	102°53′42″	30°54′40″	11
DR	Dari(Qinghai Province)	4030	99°38′24″	33°44′49″	11
NMC	Namtso(Tibet)	5200	91°6′11″	30°40′44″	14
BM	Bomi Tianchi(Tibet)	4000	95°41′20″	29°46′5″	10
MDK	Maidika(Tibet)	5100	91°6′58″	29°38′56″	15
QJYS	Yaoshan Mountain(Yunnan Province)	3800	103°3′11″	27°13′19″	14
