# Supplementary material for: Assessment of Population Genetic Diversity of Medicinal Meconopsis integrifolia (Maxim.) Franch. Using Newly Developed SSR Markers
Source: Plants (Basel). 2024 Sep 12;13(18):2561. doi: 10.3390/plants13182561 (PMC11435270; doi:10.3390/plants13182561)
Supplement: Supplementary file 1 [file plants-13-02561-s001.zip › Table S2 Summary of the different repeat units of identified SSRs in Meconopsis integrifolia.xlsx]

## Sheet: Table S3-1
Table S3-1 The different repeat units of identified SSRs based on our previous transcript datasets of Meconopsis ‘Lingholm’
Repeats	Number	Length
A/T	211	2718
C/G	15	208
AG/CT	1106	15528
GA/TC	956	13268
AT/AT	509	8654
TA/TA	480	7518
CA/TG	188	2508
AC/GT	121	1658
GAA/TTC	1575	27624
AGA/TCT	1407	25155
AAG/CTT	1074	19002
CCA/TGG	625	10662
CAC/GTG	541	9387
ACC/GGT	496	8394
CAA/TTG	420	6915
ATC/GAT	394	6831
TCA/TGA	373	6636
CAG/CTG	348	5973
CTC/GAG	305	5274
GGA/TCC	276	4494
AAC/GTT	267	4464
GCA/TGC	254	4389
ACA/TGT	234	3954
AGC/GCT	229	3882
ATG/CAT	218	3834
AGG/CCT	171	2949
ATA/TAT	150	2685
AAT/ATT	150	2487
TAA/TTA	114	2100
GTA/TAC	101	1713
ACT/AGT	95	1572
CTA/TAG	89	1464
GAC/GTC	37	645
GCC/GGC	27	447
CCG/CGG	25	402
CGC/GCG	15	282
CGA/TCG	10	174
ACG/CGT	2	30
AAGA/TCTT	27	576
GAAA/TTTC	22	544
AGAA/TTCT	16	368
AAAC/GTTT	14	280
AAAG/CTTT	13	292
CTCA/TGAG	12	244
AAAT/ATTT	9	216
ATAA/TTAT	8	168
CTTC/GAAG	8	172
TCAA/TTGA	8	196
AAGG/CCTT	7	156
TCCA/TGGA	7	152
GATA/TATC	7	148
AATC/GATT	7	148
CTCC/GGAG	7	140
AGGG/CCCT	6	120
AATA/TATT	6	148
GGAA/TTCC	6	120
ATTC/GAAT	6	128
AACC/GGTT	6	120
ACTC/GAGT	6	160
TAAA/TTTA	6	132
CAAC/GTTG	5	108
AACA/TGTT	5	100
ATCC/GGAT	5	124
AGTG/CACT	5	100
CATC/GATG	5	104
AGTC/GACT	4	80
TAGA/TCTA	4	96
AATG/CATT	4	80
GATC/GATC	4	92
ATTG/CAAT	4	84
TGAA/TTCA	4	96
ACAG/CTGT	3	60
CATA/TATG	3	72
GTGA/TCAC	3	92
GCCA/TGGC	3	60
ATGG/CCAT	3	72
ATCA/TGAT	2	40
GAGC/GCTC	2	40
GGGA/TCCC	2	40
ATCG/CGAT	2	40
CCTC/GAGG	2	40
ACAT/ATGT	2	40
ACAA/TTGT	2	40
ATAG/CTAT	2	40
AACG/CGTT	2	44
GAAC/GTTC	2	40
GCGA/TCGC	1	20
CAGA/TCTG	1	20
CTGC/GCAG	1	24
CTAG/CTAG	1	20
ACCA/TGGT	1	20
AGGA/TCCT	1	24
ACGG/CCGT	1	24
ATTA/TAAT	1	20
CTGA/TCAG	1	40
CAGG/CCTG	1	20
GACA/TGTC	1	20
CGTC/GACG	1	24
ATGA/TCAT	1	20
CAAA/TTTG	1	24
CTAC/GTAG	1	24
AAGC/GCTT	1	20
AGAT/ATCT	1	20
AGAGA/TCTCT	23	485
CAAAA/TTTTG	17	390
AGAAG/CTTCT	16	365
AAAAT/ATTTT	16	320
AAGAG/CTCTT	15	340
AAAAC/GTTTT	13	280
AAAAG/CTTTT	11	250
AATAA/TTATT	11	225
AAAGA/TCTTT	9	190
ATTTG/CAAAT	9	205
AGAGG/CCTCT	9	205
GAAGA/TCTTC	9	185
ATTTC/GAAAT	9	205
AAAGG/CCTTT	8	160
ACAAA/TTTGT	8	175
CAATG/CATTG	7	140
CTCTC/GAGAG	7	160
AAATC/GATTT	7	150
ATTGG/CCAAT	7	140
AGATG/CATCT	6	195
CCTCC/GGAGG	6	120
AAACA/TGTTT	6	130
GAAAA/TTTTC	6	150
AAATA/TATTT	6	150
AGGTG/CACCT	6	135
ATAAA/TTTAT	6	155
GGAGA/TCTCC	5	100
GCAGA/TCTGC	5	110
TAAAA/TTTTA	5	100
GAGAA/TTCTC	5	105
AAGAA/TTCTT	5	110
GGAAA/TTTCC	5	105
CTTTC/GAAAG	4	80
ATTCA/TGAAT	4	80
TGAAA/TTTCA	4	80
AGGAG/CTCCT	4	95
CAAAC/GTTTG	4	95
AGACC/GGTCT	4	85
TCAAA/TTTGA	4	90
CACCA/TGGTG	4	95
AGTTC/GAACT	3	60
GTGGA/TCCAC	3	75
ATCAA/TTGAT	3	75
AATGG/CCATT	3	75
CAGAG/CTCTG	3	60
GAGGA/TCCTC	3	65
CTTCA/TGAAG	3	60
CTCAA/TTGAG	3	60
CAATC/GATTG	3	65
AGAAA/TTTCT	3	70
CGAAA/TTTCG	2	50
GGAAC/GTTCC	2	40
CTGGA/TCCAG	2	45
TGGAA/TTCCA	2	70
ACGGA/TCCGT	2	40
TCTCA/TGAGA	2	65
TCCAA/TTGGA	2	50
CCACA/TGTGG	2	40
TCCGA/TCGGA	2	40
ACACA/TGTGT	2	45
AATTC/GAATT	2	45
GAGCA/TGCTC	2	60
ATTAA/TTAAT	2	50
GAGAC/GTCTC	2	45
AGTTG/CAACT	2	40
AACAA/TTGTT	2	50
ATGCA/TGCAT	2	40
GAGTA/TACTC	2	45
CTTCC/GGAAG	2	40
AGTAA/TTACT	1	20
CCTCA/TGAGG	1	20
AAATG/CATTT	1	20
AGCCA/TGGCT	1	25
TAGAA/TTCTA	1	20
ACATA/TATGT	1	25
CAAGG/CCTTG	1	20
TTCAA/TTGAA	1	25
ATCAC/GTGAT	1	20
CGAGC/GCTCG	1	20
ATTGA/TCAAT	1	20
ATCTC/GAGAT	1	20
CAGAA/TTCTG	1	20
ACCTC/GAGGT	1	20
ACTGC/GCAGT	1	25
AAGTG/CACTT	1	20
CAAAG/CTTTG	1	20
AGTGG/CCACT	1	25
ATTAC/GTAAT	1	20
GAATA/TATTC	1	25
AGCCC/GGGCT	1	20
GTTGA/TCAAC	1	20
CATAA/TTATG	1	20
GCAAA/TTTGC	1	20
ATAAT/ATTAT	1	20
ACCTG/CAGGT	1	20
GTGTA/TACAC	1	20
AAACC/GGTTT	1	20
ACCAC/GTGGT	1	20
ATGAA/TTCAT	1	20
CTCCA/TGGAG	1	20
AATGT/ACATT	1	20
CCAAA/TTTGG	1	25
GCTCA/TGAGC	1	20
ACCGA/TCGGT	1	20
ATTAG/CTAAT	1	20
CAACC/GGTTG	1	20
CATCA/TGATG	1	25
CAATA/TATTG	1	20
ACCAA/TTGGT	1	20
GTCTA/TAGAC	1	20
TAAGA/TCTTA	1	20
ATGAG/CTCAT	1	20
ACACG/CGTGT	1	20
AGAGC/GCTCT	1	20
CCAAC/GTTGG	1	25
AAATT/AATTT	1	25
AATCA/TGATT	1	25
AACTC/GAGTT	1	30
ATCAG/CTGAT	1	20
ATACA/TGTAT	1	20
AGGAA/TTCCT	1	20
AGTGA/TCACT	1	25
CATCTC/GAGATG	16	420
AGCAGG/CCTGCT	16	384
CTCCAC/GTGGAG	13	330
GTGGAA/TTCCAC	12	414
CTCTTC/GAAGAG	12	348
AGAAGG/CCTTCT	11	336
AGGTGG/CCACCT	10	246
CTCTCC/GGAGAG	9	240
ACTCTC/GAGAGT	8	246
GGTGGA/TCCACC	8	192
CAACAG/CTGTTG	8	192
TCTTCA/TGAAGA	8	192
AATCAA/TTGATT	7	198
CCTCTC/GAGAGG	7	168
AAAAAT/ATTTTT	7	168
AGGAGA/TCTCCT	7	198
ATTTTG/CAAAAT	7	168
CATTCA/TGAATG	7	168
GAGGAA/TTCCTC	7	174
AAAAAG/CTTTTT	7	228
CCTCCA/TGGAGG	7	180
AAGGAG/CTCCTT	7	168
GATGGC/GCCATC	6	144
AAAATC/GATTTT	6	156
GTAGCA/TGCTAC	6	144
AAACAA/TTGTTT	6	174
CATTCC/GGAATG	6	144
ATGGTG/CACCAT	6	144
GATGGA/TCCATC	5	138
AGAAAA/TTTTCT	5	126
ATCTTC/GAAGAT	5	192
TCACCA/TGGTGA	5	126
AATTCC/GGAATT	5	156
GAGCCA/TGGCTC	5	126
GGGAGA/TCTCCC	5	126
CATTGC/GCAATG	5	168
AGATGG/CCATCT	5	174
AAATCA/TGATTT	5	162
CTGCTA/TAGCAG	5	144
ATGACC/GGTCAT	4	96
AGAAAG/CTTTCT	4	120
GATGAA/TTCATC	4	108
ATTTTC/GAAAAT	4	96
AATGGT/ACCATT	4	96
GGCCAA/TTGGCC	4	96
AGGGAG/CTCCCT	4	96
ATTCCA/TGGAAT	4	120
TCAACA/TGTTGA	4	108
ATCTCC/GGAGAT	4	120
ATCCTC/GAGGAT	4	96
GCAACA/TGTTGC	4	96
AGGGCC/GGCCCT	4	96
AGATAG/CTATCT	4	96
AACCCT/AGGGTT	4	102
GGAGAA/TTCTCC	4	96
CCACCG/CGGTGG	4	102
CAACAC/GTGTTG	4	96
CACAAA/TTTGTG	4	96
TGCACA/TGTGCA	4	96
GAGATC/GATCTC	4	108
ACATCA/TGATGT	4	102
AGGCAG/CTGCCT	4	114
GAGAAC/GTTCTC	4	96
GAAGGA/TCCTTC	3	72
AACTGG/CCAGTT	3	72
GCATCA/TGATGC	3	72
ATAAAA/TTTTAT	3	72
TCTCAA/TTGAGA	3	102
GCCTCC/GGAGGC	3	72
AACCAC/GTGGTT	3	72
TGAACA/TGTTCA	3	72
ATGTAG/CTACAT	3	72
ATCTCA/TGAGAT	3	72
CCGCCA/TGGCGG	3	72
ATGGCA/TGCCAT	3	72
ACAGCA/TGCTGT	3	78
GCACCA/TGGTGC	3	78
ACGCCA/TGGCGT	3	108
AAAATA/TATTTT	3	72
TGAGAA/TTCTCA	3	84
CTTCTC/GAGAAG	3	72
CCAACA/TGTTGG	3	72
CTGCTC/GAGCAG	3	126
ATCCAA/TTGGAT	3	84
CATCAG/CTGATG	3	72
CATAGA/TCTATG	3	72
CTATCC/GGATAG	3	84
ATATGG/CCATAT	3	72
GTGGTA/TACCAC	3	72
AGAGTG/CACTCT	3	72
GCTTTA/TAAAGC	3	72
ATCAAA/TTTGAT	3	102
TCAGCA/TGCTGA	3	126
TCAGAA/TTCTGA	3	72
ATGAAG/CTTCAT	3	102
ATGGTA/TACCAT	3	90
AGAGGA/TCCTCT	3	78
GAGAAA/TTTCTC	3	72
CCCAAG/CTTGGG	3	192
ATTGGG/CCCAAT	3	72
CAGATC/GATCTG	3	72
AGCCAT/ATGGCT	3	72
ATCTTG/CAAGAT	3	108
GCCACC/GGTGGC	2	48
AATGGA/TCCATT	2	48
ATTAGG/CCTAAT	2	48
CTACAA/TTGTAG	2	48
GGTTTA/TAAACC	2	48
GAGTGA/TCACTC	2	72
GCACAA/TTGTGC	2	48
AGATGA/TCATCT	2	48
CAGGAG/CTCCTG	2	48
CACCAA/TTGGTG	2	54
CTCTCA/TGAGAG	2	54
ACTGCA/TGCAGT	2	48
GCCACA/TGTGGC	2	48
CCCAAC/GTTGGG	2	48
TCCTCA/TGAGGA	2	48
AAATGG/CCATTT	2	60
GATATA/TATATC	2	48
CAGCAA/TTGCTG	2	48
GCTGAA/TTCAGC	2	48
CACCTC/GAGGTG	2	48
CAAATC/GATTTG	2	48
GCTCCA/TGGAGC	2	78
GATGAC/GTCATC	2	48
GAAAAA/TTTTTC	2	60
CTAATA/TATTAG	2	102
AAACAG/CTGTTT	2	54
GCTGCC/GGCAGC	2	48
GTTGCA/TGCAAC	2	48
CTTGGA/TCCAAG	2	60
ACTGGA/TCCAGT	2	48
GAAAGA/TCTTTC	2	72
AAAGAA/TTCTTT	2	48
AGGTGC/GCACCT	2	72
CCTGGA/TCCAGG	2	48
GGATGA/TCATCC	2	48
ACACCT/AGGTGT	2	48
ACTGAT/ATCAGT	2	48
CCATCG/CGATGG	2	48
ATCGAG/CTCGAT	2	60
AGAGCG/CGCTCT	2	48
TCACAA/TTGTGA	2	48
AACAGG/CCTGTT	2	48
CGCTGA/TCAGCG	2	48
GCCTGA/TCAGGC	2	90
TGGTAA/TTACCA	2	48
AAAACC/GGTTTT	2	60
AAGAGC/GCTCTT	2	48
ACCAAT/ATTGGT	2	48
CGTAGC/GCTACG	2	108
GGACCA/TGGTCC	2	48
TCATAA/TTATGA	2	48
CTGAGA/TCTCAG	2	48
GTTGGA/TCCAAC	2	54
ACAAAA/TTTTGT	2	48
CATCAC/GTGATG	2	48
GAAATC/GATTTC	2	48
ATGGAG/CTCCAT	2	102
CATTAC/GTAATG	2	48
AAGATG/CATCTT	2	48
AAGTCC/GGACTT	2	48
AAAGAG/CTCTTT	2	48
GAAAGC/GCTTTC	2	48
AGGGTG/CACCCT	2	66
AGACAG/CTGTCT	2	48
AAATGA/TCATTT	2	48
AATCAG/CTGATT	2	54
CCATCA/TGATGG	2	60
ACAAAT/ATTTGT	2	48
ACCTCC/GGAGGT	2	48
AGCCTG/CAGGCT	2	54
AGACTC/GAGTCT	2	48
ATGCAG/CTGCAT	2	48
ATCCTA/TAGGAT	2	48
CAGCTC/GAGCTG	2	138
AACACA/TGTGTT	2	48
TCTCCA/TGGAGA	2	66
CTTTCC/GGAAAG	2	48
ACCACA/TGTGGT	2	48
GTGCCA/TGGCAC	2	96
ATCAGA/TCTGAT	2	48
AAAAAC/GTTTTT	2	48
CAGTGG/CCACTG	2	48
CAGTCC/GGACTG	2	48
ACTCAG/CTGAGT	2	48
ATCACA/TGTGAT	1	24
AGCTTG/CAAGCT	1	24
ATAGAG/CTCTAT	1	24
ATTCAG/CTGAAT	1	24
CAGTAG/CTACTG	1	42
ATTCAA/TTGAAT	1	72
ATCCAG/CTGGAT	1	24
AGGAAG/CTTCCT	1	36
TTCCAA/TTGGAA	1	42
AAGAGA/TCTCTT	1	24
AAGAAA/TTTCTT	1	24
ACTAAA/TTTAGT	1	24
GAAGTA/TACTTC	1	24
GCTGGA/TCCAGC	1	24
ATCTGG/CCAGAT	1	24
CCTAAG/CTTAGG	1	36
CAAACA/TGTTTG	1	24
ACAGGA/TCCTGT	1	24
GACTCA/TGAGTC	1	24
CCACTA/TAGTGG	1	24
ATGCTG/CAGCAT	1	24
ATTGGA/TCCAAT	1	24
CCTACA/TGTAGG	1	24
ACTACC/GGTAGT	1	24
TCGCCA/TGGCGA	1	24
AAGCAG/CTGCTT	1	30
CACTCC/GGAGTG	1	24
ATGAAA/TTTCAT	1	30
AGATCG/CGATCT	1	24
CAACTC/GAGTTG	1	24
ATAATC/GATTAT	1	42
ACACAA/TTGTGT	1	24
ATGGGA/TCCCAT	1	30
ATGGGC/GCCCAT	1	24
CTTGCA/TGCAAG	1	24
CTTTTC/GAAAAG	1	24
CCAGCA/TGCTGG	1	24
AACAGC/GCTGTT	1	24
AGATTC/GAATCT	1	24
GGAAGA/TCTTCC	1	42
CCCTAA/TTAGGG	1	24
ATCAGG/CCTGAT	1	24
AACATT/AATGTT	1	24
GATGCC/GGCATC	1	24
ACAACC/GGTTGT	1	24
CCATTC/GAATGG	1	30
AACCTC/GAGGTT	1	24
GTGGGA/TCCCAC	1	24
AGCTCC/GGAGCT	1	24
TGGCAA/TTGCCA	1	30
ACTAGA/TCTAGT	1	24
AGAGGC/GCCTCT	1	24
GCAGAA/TTCTGC	1	24
CTACAC/GTGTAG	1	30
TGGAAA/TTTCCA	1	24
ATAGAT/ATCTAT	1	36
ACACTC/GAGTGT	1	24
AAATAA/TTATTT	1	30
ACCATC/GATGGT	1	24
ATACCA/TGGTAT	1	24
CATCGG/CCGATG	1	42
AAACCA/TGGTTT	1	24
CCAAGC/GCTTGG	1	90
AAGATA/TATCTT	1	30
CTGGCA/TGCCAG	1	24
ATCACC/GGTGAT	1	24
ATTAGA/TCTAAT	1	24
CAAAAC/GTTTTG	1	30
GGGAAA/TTTCCC	1	24
CATCCC/GGGATG	1	24
ATTATA/TATAAT	1	24
ACCAGA/TCTGGT	1	54
CTCATC/GATGAG	1	48
AGGAGC/GCTCCT	1	24
AAATCG/CGATTT	1	30
AAAGGA/TCCTTT	1	24
ACAACT/AGTTGT	1	42
GCAAAA/TTTTGC	1	24
CACAGC/GCTGTG	1	24
TATCCA/TGGATA	1	24
AAGACC/GGTCTT	1	24
AGTGGG/CCCACT	1	24
AACCCC/GGGGTT	1	24
GAAGCA/TGCTTC	1	24
ACTGCT/AGCAGT	1	24
AGAATC/GATTCT	1	30
CCATCC/GGATGG	1	24
GGACCC/GGGTCC	1	84
GATCCA/TGGATC	1	24
CAAAAA/TTTTTG	1	24
CGGATA/TATCCG	1	24
TATTCA/TGAATA	1	30
AGGATG/CATCCT	1	24
CTCCAA/TTGGAG	1	24
AAAAGA/TCTTTT	1	24
TCGAGA/TCTCGA	1	24
GAGACA/TGTCTC	1	24
AATCGA/TCGATT	1	24
CCCAGA/TCTGGG	1	24
TCCAGA/TCTGGA	1	30
CGTCTC/GAGACG	1	24
ATCCAC/GTGGAT	1	24
CCTGAA/TTCAGG	1	24
GGTTCA/TGAACC	1	24
ACCAGC/GCTGGT	1	24
CTATCA/TGATAG	1	24
GACAGA/TCTGTC	1	30
CTGAAG/CTTCAG	1	24
AATGAT/ATCATT	1	24
AATTGA/TCAATT	1	24
GTTCAA/TTGAAC	1	24
CTCTGA/TCAGAG	1	30
GTTTGA/TCAAAC	1	24
ACAATC/GATTGT	1	24
CAAAGG/CCTTTG	1	24
CCGGAA/TTCCGG	1	24
ACGGGA/TCCCGT	1	24
CCTCAC/GTGAGG	1	24
AATACT/AGTATT	1	54
ACTTCT/AGAAGT	1	24
AGATCT/AGATCT	1	24
CACAAC/GTTGTG	1	24
GAGGGA/TCCCTC	1	24
AATCCC/GGGATT	1	24
AATCTG/CAGATT	1	30
AGGCTG/CAGCCT	1	24
GGGATA/TATCCC	1	30
AACCAA/TTGGTT	1	24
AAGGGC/GCCCTT	1	30
CCTCAA/TTGAGG	1	24

## Sheet: Table S3-2
Table S3-1 Summary of the different repeat units of identified SSRs based on our previous transcript datasets of Meconopsis ‘Lingholm’
Repeats	Number	Length	Average length/bp	Sequence number	Proportion of various types (%)	Frequency(%)	Average distance/kb
Mono-nucleotide	226	2926	12.95	215	1.49	0.23	538.15
Di-nucleotide	3360	49134	14.62	3189	22.16	3.48	36.2
Tri-nucleotide	10022	173820	17.34	8422	66.09	9.19	12.14
Tetra-nucleotide	315	6936	22.02	314	2.08	0.34	386.1
Penta-nucleotide	436	9630	22.09	434	2.88	0.47	278.95
Hexa-nucleotide	806	21948	27.23	788	5.31	0.86	150.89
all	15165	264394	17.43	12455	100	13.59	8.02
