# Supplementary material for: Assessment of Population Genetic Diversity of Medicinal Meconopsis integrifolia (Maxim.) Franch. Using Newly Developed SSR Markers
Source: Plants (Basel). 2024 Sep 12;13(18):2561. doi: 10.3390/plants13182561 (PMC11435270; doi:10.3390/plants13182561)
Supplement: Supplementary file 1 [file plants-13-02561-s001.zip › Table S3 96 pairs of non-repetitive SSR primers selected for preliminary screening.xlsx]

## Sheet: Sheet1
Table S2 Primer information
Number	Primer pair(ID)	Primer Sequences (5'-3')	Repeat motif	Tm	Size
P1	CL1.Contig8_All_1_3	GCCGTCTCCTTCTTCTATCTTTT	(CTT)6	59.436	160
		CGGAAAATAAACTGTACCAGCAG
P2	CL1002.Contig3_All_736_4	ATGTATCCACCTCCTCTTCCTAA	(CAA)6	58.176	141
		GGGCATCATCATATGAGGTCTAA
P3	CL10066.Contig2_All_4189_1	GTTTCTGTGGATGATGGAAGAAC	(TGT)6	59.862	157
		CTCACCATCCTTAACACCACATT
P4	CL10067.Contig4_All_4192_1	AAACCAGATCTCTTGGCTACCTC	(GGT)5	60.142	151
		GTTCTTGTTCCCATTCAACACTC
P5	CL10146.Contig2_All_4218_1	TTGCCTTGAAATTGAACATTCTT	(ATT)5	59.997	148
		AAGCAAACCCAAGATAAAACACA
P6	CL10148.Contig1_All_4220_5	GCTCGTTACAACCAAATCTCTGT	(TCA)5	59.709	148
		CATATAATTCTCCTCTTCGGATGC
P7	CL10218.Contig2_All_4238_2	TGTGGACCTTATTGAGAAACTGC	(TC)6	60.528	132
		GCTGTAACAAGTTACGTGTGCAA
P8	CL10263.Contig2_All_4250_5	TTGGAAGAGAAATTAATCCCACA	(GAT)6	59.83	143
		TCATGTCTTGTTTCATCCCTTTT
P9	CL10265.Contig2_All_4251_5	TCTGAATTGCCAAAGATGTTTCT	(TAA)6	60.122	158
		TGGGAAAACACAAAGAATAGACG
P10	CL10273.Contig2_All_4252_5	ACCAAAGAAGAATGGGATGAACT	(CT)6	60.229	140
		CAAATAAGGAATCAAAGACCACG
P11	CL10298.Contig3_All_4258_2	TATGGATATGGAATTGGAATTGG	(TGC)6	59.769	157
		AGACTTCGACCTAACACGCTTTT
P12	CL10313.Contig1_All_4267_3	GAGGTAGATGGTGATCAGTTGGT	(AGG)5	59.383	159
		AGTGACTCTCCTCTCCACCAGTT
P13	CL10381.Contig2_All_4282_5	AAATCAATGGAATCTGCATCATC	(AAC)5	60.171	139
		CAAAGCTTTTCTTGACTGGTTTT
P14	CL10381.Contig2_All_4283_5	TCATTCACTGCTAGTACTCCAACTC	(TCA)6	59.037	135
		TGATGCTGAGAGTTTCTGTTTGA
P15	CL10481.Contig1_All_4297_5	CTAATAATTGGTAGCGCAGATGG	(GTG)6	60.019	140
		CTCTGGGAAGAAGTTTCAAGGTA
P16	CL10481.Contig2_All_4298_3	CCTCCATAATAACTCGTCGTCTG	(AAC)5	60.028	150
		CCCATTTATGTCTTGCGTACAAT
P17	CL10509.Contig3_All_4320_3	TTTGGTTCCTTCTCCTCCTCTTA	(TC)7	60.567	151
		GATTGATGAACTGAAAAGCATCC
P18	CL10540.Contig15_All_4328_5	ACACCCACGAGTACATTCATTTT	(CTT)6	59.688	152
		ACTGCTGCTCGAAGTTATAGTGG
P19	CL10540.Contig20_All_4330_5	TTCCTGGTTTACAGAGACTCGAT	(ATC)8	59.291	130
		TCTGACAAATAAGGCCTTTCAAC
P20	CL10579.Contig6_All_4340_5	AGCAACAACAACATCAACATCAG	(GGT)5	60.088	132
		GCATGTTAGACTGAGATGGAAGG
P21	CL10673.Contig4_All_4352_5	GGGAGTAGAATTAGTCCAGCTGTT	(CAT)5	59.259	158
		CCTGACATCTCTGGGTACCTATTA
P22	CL10709.Contig2_All_4363_5	AACTATGCTACATCCCATGCTGT	(AC)7	59.933	139
		GTTTTGTTCTGAGTTTGGAGCAT
P23	CL1072.Contig5_All_758_4	ATGTCTCTGGAGTAATGGGTGTG	(TA)6	60.295	142
		CCGACAATGAAATGTAAAACCAT
P24	CL10767.Contig1_All_4372_5	GGTGAGAAGGGAGGATTTATGTC	(GGT)6	60.196	140
		ACTTCAGTAGTCAATCCGAACCC
P25	CL10788.Contig8_All_4375_5	GTTGACAGCCCTATACAAACCCT	(CAA)5	60.631	156
		TGCCAATAGTTTGAGAATCGAAG
P26	CL10842.Contig3_All_4380_5	TCAGCTCACTTAGACCATCTTTG	(GAA)7	58.663	158
		TGATGATCTTGATGTCATCCTTT
P27	CL10889.Contig2_All_4390_5	AACACATGTAGCAATCTCGTCCT	(TCA)5	60.075	145
		GTTTCCTGGTTTTCTCATGGTT
P28	CL10934.Contig2_All_4406_2	GGAATTCAGACGAACATGACATT	(CTT)5	60.243	132
		TGACTACTTGGGAAGTCCTCGTA
P29	CL1094.Contig3_All_765_1	GGTTTCTGCTCTTTGCTTCAGTA	(AT)7	60.069	155
		CACAACCCAACTAGAAAGACCAC
P30	CL10959.Contig13_All_4417_5	GAAAACAACACAAGAATCACCGT	(CAC)5	60.309	145
		GTTGACGTCTTCTTCTTCGTCTC
P31	CL10986.Contig2_All_4419_5	GTTGTCGATGATGAAAATGATTG	(ATG)6	59.333	143
		GCTAAAGACACCTTTTGAAGCAA
P32	CL11016.Contig4_All_4423_4	ACTCAGAATCCATCTGCCAATAA	(AG)8	59.979	133
		ACCTCAGAACTTTCTGTCCCTTC
P33	CL11021.Contig4_All_4426_5	GCCAACAGTTGTGTGTAAAGTGA	(TGG)5	60.124	143
		TCTTACAATCCATAGTGCAACCA
P34	CL11021.Contig4_All_4427_5	TGTATCGCTTACTGTTAGGGAGG	(TA)7	59.695	135
		GAGCTAACACGCCTACATGTTTC
P35	CL11087.Contig5_All_4439_3	AATTCTTTCTCGAAAACCCAAAA	(TCC)6	60.313	149
		TTTCGTGCAAGGAAATTCAAG
P36	CL11128.Contig1_All_4447_1	ACTGAAGCTGAATTGAAGAAACG	(GAA)6	59.941	154
		CAACGGAACTTGCTACAATAACC
P37	CL11131.Contig1_All_4448_5	TGTAGGTAATAGCAGAGCCATTG	(TCT)5	58.492	151
		CTTGGGTAGTGCTTGATATGTCG
P38	CL11226.Contig5_All_4468_5	CAATTTATCGGACAAGTTCAGGA	(CAC)8	60.35	132
		GTCAAGAAAGCACCAACTGTGTT
P39	CL11278.Contig3_All_4479_1	ATCAATTCAACTCTTCAAGCAGC	(AAG)6	59.912	160
		TATCTAGAGAATCGTCTGCCAGG
P40	CL11286.Contig3_All_4483_5	GTTACCCAACCATCGGTAGTTCA	(TGC)5	62.175	140
		GCTCGAGTTAATACATCCTCACG
P41	CL11317.Contig2_All_4489_2	GAAAATGAGAAACTGGGTCAGTG	(TTC)6	60.026	160
		CTTTGATGTTGGATCAACAAGGT
P42	CL1139.Contig2_All_781_3	ACTTTGCTAGGGAATGTCCAGAT	(GTG)5	60.373	148
		TTATGGTCTCCATTACGATCACC
P43	CL11398.Contig2_All_4511_2	AAAGTTGAATTCGGAAGAGATGG	(GCA)6	60.802	152
		GACACTTGAGCTCTTATTGTGCC
P44	CL11402.Contig2_All_4513_5	GGAAATGGGACTGGTTTTACTTT	(ATA)7	59.657	156
		ATACCTAGCACTCGATCCAGAAG
P45	CL11425.Contig2_All_4524_5	AAACAACTCCATTACCAGATCCA	(AAC)5	59.755	132
		CATCACCAATCTCTTCCTTCTGT
P46	CL11511.Contig2_All_4567_3	CGAATATGAAGAGAACCCATGTT	(GAG)5	59.385	143
		CATCTTCCGTAAAAGCTCTTGAA
P47	CL1155.Contig13_All_783_5	ATATCATGTCTTAAACGGCGAAG	(GTGA)5	59.553	154
		ACTAAAAGACCCACCACCTTGAT
P48	CL11605.Contig7_All_4585_2	TGAGTGGATTTGTGTCATGGTAA	(AAG)5	60.277	158
		CCACTTTTATTCAAATGGGAAGG
P49	CL11608.Contig1_All_4586_5	GGTTCAAATTGACCATCATCCTA	(CCA)5	60.068	137
		AATCAAAATAACCAATCCAAGCA
P50	CL11623.Contig1_All_4590_5	ATAGAAAACCCACCAAGGATCAC	(CTG)5	60.46	142
		CTTCTCATGACTACCCAAGAAGG
P51	CL11644.Contig7_All_4591_5	TCTGTTAATGGTATCCAGCAGTG	(TA)8	59.167	151
		TCAAACAGCCTAAGAATCAAAGC
P52	CL11681.Contig3_All_4598_4	TTTATACCTCCACCTTCTCCGAT	(ACC)5	60.205	151
		CAGTAGAGACATCGGCAGGATTA
P53	CL11696.Contig2_All_4599_5	TTTCTAGCCTATCCAACTTGCTC	(GTT)5	59.091	156
		GCAAACACCAATCACATGATACA
P54	CL11698.Contig1_All_4600_2	TCATCAGCAGAATCAAAAGTTCA	(GCA)8	59.875	154
		ATGAGCTCTTGTGAGAGGAACAC
P55	CL11775.Contig4_All_4622_5	AGGGTCAGAATTATAATCCACGG	(CCA)5	60.43	158
		TTCATTAACCGCAACTTGTCTCT
P56	CL11822.Contig6_All_4629_4	GTGGAACAGAAGTCCGAGAAAA	(AAG)6	60.641	153
		TGTTCATTCATCATCATCTGCTC
P57	CL11834.Contig2_All_4632_5	CTTGAAAAGACGACTACACCCTTA	(TA)6	58.929	140
		CCTCAAGAGACTAGTCGGGAACT
P58	CL11871.Contig2_All_4641_2	TTCATGAATGAGGATGTGTATGC	(CAA)5	59.843	156
		AGAGAATGAGGATTGCATTACGA
P59	CL11883.Contig2_All_4642_4	TGCTCTAGATTCATCTTTGGCTG	(AGA)8	60.873	145
		CCGATCTGACAAATCACCTAAAC
P60	CL11908.Contig2_All_4650_3	CCTTCACAAATTCCTAAAGCAAG	(AGC)5	59.337	154
		TAGTCATCGTTTGCATCATTCAC
P61	CL11917.Contig2_All_4651_5	AAGATCTTCAACAAAAGAATGCG	(TTC)5	59.786	157
		ATACAAACTGGTGATGGTGGTG
P62	CL1192.Contig1_All_793_5	TCTTCTTCTTTATCCGCGGTAGT	(GTA)6	60.597	144
		TTCAAGCTTGGGTTTCTCATTTA
P63	CL11953.Contig1_All_4657_3	AAGGATACTTCAAGCAGCAACAC	(CAT)5	59.839	155
		CTGTTCCTGTTTCTCTTCAGACC
P64	CL11982.Contig4_All_4665_5	TCTGCAATTGACGCTATTAATGAT	(CCT)6	60.018	135
		CCTCTCGGAACTACGATGAAAAT
P65	CL11985.Contig1_All_4666_3	CAAACATCAGTTTCCAACAACAA	(AAC)5	59.927	160
		GTTTACATTACCCGGAAGATGCT
P66	CL11992.Contig1_All_4667_5	GTTTCAGACGCAGGGATGAT	(GCT)7	60.081	141
		TATCAAAACCGACATTTGATCCT
P67	CL1200.Contig4_All_794_5	TTGACTGGATTTCGAGATTGTCT	(TCT)8	60.123	144
		GCCAACTGAATTTGGTTGACTAC
P68	CL12033.Contig1_All_4670_5	CCAACACATCCTCTTACCGTTAC	(ATT)5	59.812	136
		CTTCTTCTTCGGCAATTGAAAAT
P69	CL12033.Contig2_All_4672_5	CTTCTTCTTCGGCAATTGAAAAT	(AAT)5	60.898	138
		TACCAACACATCCTCTTACCGTT
P70	CL12062.Contig2_All_4673_4	ACCAAAGCAAAGCACAGATTAGA	(AAG)6	60.302	134
		AAGAACAAACCTCCAACAGACCT
P71	CL12075.Contig2_All_4674_4	GGAATCATGTGGAAGAGATTGAC	(AGC)5	59.825	144
		GACGTGCATCATTTACAAAGCTAC
P72	CL12097.Contig2_All_4681_5	TGGATTGGATGGATTTGTTCTAC	(TTG)5	60.068	160
		AAATGAAGATGAAGGAGGAGGAG
P73	CL12158.Contig8_All_4686_2	TGCTAAACTTGACGAAAATGGAT	(AT)10	60.017	149
		CAGCTAAACCACGAATAGTTGCT
P74	CL12160.Contig1_All_4687_5	TCTTCTTGTGGATCTAACACTCTG	(AGA)6	57.69	150
		TCAGATTCAAACAAAATGAAGGA
P75	CL12163.Contig3_All_4688_3	ACTAAGATCAACAATTTGCACGC	(CTG)7	60.541	142
		GGTTGTTGTAGTTGTTCTCCTGG
P76	CL12175.Contig3_All_4690_5	CGAAGAATTAAGTGATGGAGAGG	(GAG)5	59.273	157
		TTAGGGCAACAGTGAATTTTGAT
P77	CL12175.Contig3_All_4691_5	CAAAATTCACTGTTGCCCTAATC	(AAG)5	59.891	155
		ACACCAACTTAGTAGCCGTTGAA
P78	CL1221.Contig4_All_799_2	TTCTACTTTCCCTCGAATCATTG	(AG)9	59.617	136
		ATCAGTGAGACAAGAGTCGGAAA
P79	CL12234.Contig7_All_4707_4	GCTAGCCGAAGACCAGAAAGTAT	(GTT)5	60.281	142
		AGCATTGCTTCCTGTAAGTGAAA
P80	CL12269.Contig1_All_4717_5	GTAACCTTACTGGCAACATACGC	(CAA)5	59.971	135
		CAGTCAATGATTTCTCATCCACC
P81	CL1229.Contig16_All_801_4	ACAACTATCAGACCAGTTCAGGG	(GA)6	59.556	150
		ATGGACCAAGTCTCCACACTAAA
P82	CL12290.Contig1_All_4718_5	AACTTGCTTGGGATAAAAGGCT	(TTG)8	60.472	157
		AATCATACAGGTGGATTCATGCT
P83	CL12343.Contig3_All_4729_4	GAAGAAACGAAGAGGATGATTCC	(CCA)5	60.429	152
		ATGCTGAATTTCTGCTTGATTTG
P84	CL12343.Contig3_All_4730_4	AGAGATCATAGTTACAACCGCCA	(GTG)5	60.035	139
		CCTTGCAGTAAACCCTAACTGTG
P85	CL12418.Contig2_All_4751_5	TTGTTCAGTTTGCGAAGTTGTTA	(GGA)5	59.845	149
		ACGAATCACTGTCAGAATCATCA
P86	CL12429.Contig2_All_4755_5	TCACACATACAACACCTACTGGA	(TTA)5	58.078	157
		CATCACTTGCACAGCCACTACTA
P87	CL12441.Contig2_All_4756_5	TTGAGACATGAGAGAAAGAGAACG	(AGA)5	60.054	138
		TCATAAGAATAACCCAATTCCCG
P88	CL12478.Contig3_All_4763_5	GCAAATATAACAGAAAGATCGGG	(TCAT)5	59.061	139
		GATGAGTATGCTGATAATGAGGGA
P89	CL125.Contig1_All_112_5	CAATTCAATCTTCAGAAACCCTTT	(AGA)5	59.887	160
		TGTAGAAGCCGAAGAATATCGAA
P90	CL12573.Contig3_All_4785_1	TGTGGGTTCGAGTAGTGAGAAAT	(TAG)5	60.047	143
		GTTTAGCACCAACTCCAGCAGAT
P91	CL12575.Contig1_All_4786_3	GCTTATATGAAGATGCAACGAGG	(ACA)6	60.128	138
		CATTGTTTGACATTGAAAATGGA
P92	CL12616.Contig2_All_4797_5	CCACAATCACCACCACTACAAC	(CAC)8	60.193	157
		AGGTAGGGAGAGAAGAAAACGAA
P93	CL1262.Contig4_All_817_2	TGTTGGGATAAATGGGTTTAATG	(TGG)6	59.838	158
		ACATAGATTGTTGTGGATGAGGC
P94	CL1262.Contig5_All_818_4	TGGTGGTGGAGTAGGAGTTAGAG	(ATC)5	59.685	160
		TTGAAGAGCAAGAGAAAGTCCAG
P95	CL12638.Contig2_All_4801_5	TTTCAGCAAGTGTTGTTCCATAA	(GGA)5	59.677	134
		AGCCACCATCATCTAACATAGGA
P96	CL1267.Contig2_All_821_4	CATCCTACAATCCGAAAACACAC	(ATG)8	60.637	158
		TCTTAACCTGAGCTGAGAGATGG
